# Supplementary material for: Association between fertility treatments and breast cancer risk in women with a family history or BRCA mutations: a systematic review and meta-analysis
Source: Front Endocrinol (Lausanne). 2022 Sep 13;13:986477. doi: 10.3389/fendo.2022.986477 (PMC9513064; doi:10.3389/fendo.2022.986477)
Supplement: Supplementary file 1 [file Table_1.xlsx]

## Sheet: PubMed
ID	Search
#1	reproductive techniques, assisted[MeSH Terms]
#2	(assist*[Title/Abstract] AND reproduct*[Title/Abstract]) OR ART[Title/Abstract]
#3	"in vitro fertilization"[Title/Abstract] OR "in vitro fertilisation"[Title/Abstract] OR "intracytoplasmic sperm injection*"[Title/Abstract] OR "IVF"[Title/Abstract] OR "ICSI"[Title/Abstract]
#4	("ovulat*"[Title/Abstract] OR "ovar*"[Title/Abstract]) AND ("stimulat*"[Title/Abstract] OR "induc*"[Title/Abstract] OR "drug*"[Title/Abstract])
#5	"superovulat*"[Title/Abstract] OR (("hyper-stimulat*"[Title/Abstract] OR "hyperstimulat*"[Title/Abstract]) AND "ovar*"[Title/Abstract]
#6	Fertility Agents[MeSH Terms]
#7	Infertility[MeSH Terms]
#8	fertilit*[Title/Abstract] OR infertilit*[Title/Abstract] OR subfertilit*[Title/Abstract]
#9	agent*[Title/Abstract] OR drug*[Title/Abstract] OR treatment*[Title/Abstract]
#10	"gonadotropin*"[Title/Abstract] OR "gonadotrophin*"[Title/Abstract]
#11	"luteinizing hormone*"[Title/Abstract] OR "follicle stimulating hormone*"[Title/Abstract] OR "human menopausal gonadotrophin*"[Title/Abstract] OR "human chorionic gonadotrophin*"[Title/Abstract])
#12	LH[Title/Abstract] OR "FSH"[Title/Abstract] OR "hMG"[Title/Abstract] OR "hCG"[Title/Abstract]
#13	Clomiphene[Title/Abstract] OR "clomifen*"[Title/Abstract]
#14	Letrozole[Title/Abstract] OR "Femara"[Title/Abstract]
#15	#1 or #2 or #3 or #4 or #5 or #6
#16	(#7 or #8) and (#9 or #10 or #11 or #12 or #13 or #14)
#17	#15 or #16
#18	breast neoplasms[MeSH Terms]
#19	"Breast"[Title/Abstract] AND ("cancer*"[Title/Abstract] OR "neoplasm*"[Title/Abstract] OR "carcinoma*"[Title/Abstract] OR "tumor*"[Title/Abstract] OR "tumour*"[Title/Abstract] OR "malignanc*"[Title/Abstract] OR "choriocarcinoma"[Title/Abstract] OR "sarcoma"[Title/Abstract] OR "leiomyosarcoma"[Title/Abstract])
#20	#18 or #19
#21	Randomized Controlled Trial[Publication Type] OR "Controlled Clinical Trial"[Publication Type] OR "Clinical Trials as Topic"[MeSH Terms:noexp] OR "randomized"[Title/Abstract] OR "placebo"[Title/Abstract] OR "randomly"[Title/Abstract] OR "trial"[Title/Abstract]) NOT ("Animals"[MeSH Terms] NOT "Humans"[MeSH Terms]
#22	cohort studies[MeSH Terms:noexp] OR "longitudinal studies"[MeSH Terms:noexp] OR "follow up studies"[MeSH Terms:noexp] OR "prospective studies"[MeSH Terms:noexp] OR "retrospective studies"[MeSH Terms:noexp] OR "cohort"[Title/Abstract] OR "longitudinal"[Title/Abstract] OR "prospective"[Title/Abstract] OR "retrospective"[Title/Abstract]
#23	Case-Control Studies[MeSH Terms:noexp] OR "retrospective studies"[MeSH Terms:noexp] OR "Control Groups"[MeSH Terms:noexp] OR ("case"[Title/Abstract] AND "control"[Title/Abstract]) OR ("cases"[Title/Abstract] AND "controls"[Title/Abstract]) OR ("cases"[Title/Abstract] AND "controlled"[Title/Abstract]) OR ("case"[Title/Abstract] AND "comparison*"[Title/Abstract]) OR ("cases"[Title/Abstract] AND "co…
#24	(#21 or #22 or #23) NOT ("Review"[Publication Type])
#25	#17 AND #20 AND #24

## Sheet: Cochrane
ID	Search
#1	MeSH descriptor: [Reproductive Techniques, Assisted] explode all trees
#2	((assist* AND reproduct*) OR ART):ti,ab,kw
#3	("in vitro fertilization" or "in vitro fertilisation" or "Intracytoplasmic sperm injection*" or IVF or ICSI):ti,ab,kw
#4	((Ovulat* or ovar*) and (stimulat* or induc* or drug*)):ti,ab,kw
#5	(Superovulat* or (("hyper stimulat*" or hyperstimulat*) and ovar*)):ti,ab,kw
#6	MeSH descriptor: [Fertility Agents] explode all trees
#7	MeSH descriptor: [Infertility] explode all trees
#8	(Fertilit* or infertil* or subfertil*):ti,ab,kw
#9	(agent* or drug* or treatment*):ti,ab,kw
#10	(Gonadotropin* or gonadotrophin*):ti,ab,kw
#11	("Luteinizing hormone*" or "follicle stimulating hormone*" or "human menopausal gonadotrophin*" or "human Chorionic Gonadotrophin*"):ti,ab,kw
#12	(LH or FSH or hMG or hCG):ti,ab,kw
#13	(Clomiphene or clomifen* or clomid*):ti,ab,kw
#14	(Letrozole or Femara):ti,ab,kw
#15	#1 or #2 or #3 or #4 or #5 or #6
#16	(#7 or #8) and (#9 or #10 or #11 or #12 or #13 or #14)
#17	#15 or #16
#18	MeSH descriptor: [Breast Neoplasms] explode all trees
#19	(Breast and (cancer* or neoplasm* or carcinoma* or tumor* or tumour* or malignanc* or choriocarcinoma or sarcoma or leiomyosarcoma)):ti,ab,kw
#20	#18 or #19
#21	#17 and #20
#22	("review"):pt
#23	#21 NOT #22

## Sheet: Embase
ID	Search
#1	'infertility therapy'/exp/mj
#2	assist*:ab,ti AND reproduct*:ab,ti OR art:ab,ti
#3	(ovulat*:ab,ti OR ovar*:ab,ti) AND (stimulat*:ab,ti OR induc*:ab,ti OR drug*:ab,ti)
#4	superovulat*:ab,ti OR (('hyper stimulat*':ab,ti OR hyperstimulat*:ab,ti) AND ovar*:ab,ti)
#5	'in vitro fertili?ation':ab,ti OR 'intracytoplasmic sperm injection*':ab,ti OR ivf:ab,ti OR icsi:ab,ti
#6	'fertility promoting agent'/exp/mj
#7	#1 OR #2 OR #3 OR #4 OR #5 OR #6
#8	'infertility'/exp/mj
#9	fertilit*:ab,ti OR infertilit*:ab,ti OR subfertilit*:ab,ti
#10	#8 OR #9
#11	agent*:ab,ti OR drug*:ab,ti OR treatment*:ab,ti
#12	gonadotrop?in*:ab,ti
#13	'luteinizing hormone*':ab,ti OR 'follicle stimulating hormone*':ab,ti OR 'human menopausal gonadotrop?in*':ab,ti OR 'human chorionic gonadotrop?in*':ab,ti
#14	lh:ab,ti OR fsh:ab,ti OR hmg:ab,ti OR 'chorionic gonadotrop?in*':ab,ti
#15	clomiphene:ab,ti OR clomifen*:ab,ti OR clomid*:ab,ti
#16	letrozole:ab,ti OR femara:ab,ti
#17	#11 OR #12 OR #13 OR #14 OR #15 OR #16
#18	#10 AND #17
#19	#7 OR #18
#20	'breast tumor'/exp/mj
#21	breast:ab,ti AND (cancer*:ab,ti OR neoplasm*:ab,ti OR carcinoma*:ab,ti OR tumo?r*:ab,ti OR malignanc*:ab,ti OR choriocarcinoma:ab,ti OR sarcoma:ab,ti OR leiomyosarcoma:ab,ti)
#22	#20 OR #21
#23	'crossover procedure':de OR 'double-blind procedure':de OR 'randomized controlled trial':de OR 'single-blind procedure':de OR random*:de,ab,ti OR factorial*:de,ab,ti OR crossover*:de,ab,ti OR ((cross NEXT/1 over*):de,ab,ti) OR placebo*:de,ab,ti OR ((doubl* NEAR/1 blind*):de,ab,ti) OR ((singl* NEAR/1 blind*):de,ab,ti) OR assign*:de,ab,ti OR allocat*:de,ab,ti OR volunteer*:de,ab,ti
#24	'cohort analysis'/exp OR 'longitudinal study'/exp OR 'prospective study'/exp OR 'follow up'/exp OR 'cohort$':ab,ti
#25	'case control study'/exp AND 'case$':ab,ti AND 'control$':ab,ti
#26	(#23 OR #24 OR #25) NOT 'review'/exp
#27	#19 AND #22 AND #26
