# Supplementary material for: Association between fertility treatments and breast cancer risk in women with a family history or BRCA mutations: a systematic review and meta-analysis
Source: Front Endocrinol (Lausanne). 2022 Sep 13;13:986477. doi: 10.3389/fendo.2022.986477 (PMC9513064; doi:10.3389/fendo.2022.986477)
Supplement: Supplementary file 2 [file Table_2.xlsx]

## Sheet: Supplementary Table SII
Supplementary Table SII
Sensitivity analysis for odds ratio in the whole genetically susceptible women who received fertility treatments.
	Random effect			I-squared (%)	I-squared P-value
Study omitted	OR	95% Conf. Interval	P-value
Perri(2021)	1.19894	0.96-1.49	0.1	45.27	0.1
Derks-Smeets(2018)	1.24378	1.00-1.55	0.05	38.66	0.15
Kotsopoulos(2008)	1.19232	0.92-1.55	0.19	41.54	0.1
Braga(1996)	1.17616	0.95-1.46	0.14	44.83	0.11
Gauthier(2004)	1.13308	0.90-1.42	0.28	31.98	0.2
Pervaiz(2018)	1.072	0.99-1.16	0.07	0	0.47
Vassard(2021)	1.27569	0.96-1.70	0.1	23.84	0.22
Combined	1.1799	0.96-1.45	0.11	36.7	0.15
OR, odds ratio.
