# Supplementary material for: Association between fertility treatments and breast cancer risk in women with a family history or BRCA mutations: a systematic review and meta-analysis
Source: Front Endocrinol (Lausanne). 2022 Sep 13;13:986477. doi: 10.3389/fendo.2022.986477 (PMC9513064; doi:10.3389/fendo.2022.986477)
Supplement: Supplementary file 3 [file Table_3.xlsx]

## Sheet: Supplementary Table SIII
Supplementary Table SIII
Sensitivity analysis for odds ratio in the women with BRCA mutations who received fertility treatments.
	Random effect			I-squared (%)	I-squared P-value
Study omitted	OR	95% Conf. Interval	P-value
Perri(2021)	1.02	0.67-1.53	0.93	34.46	0.22
Derks-Smeets(2018)	1.17	0.79-1.72	0.44	0	0.48
Kotsopoulos(2008)	0.78	0.47-1.30	0.33	0	0.87
Combined	1.02	0.74-1.40	0.9	0	0.41
OR, odds ratio.
