# Supplementary material for: Association between fertility treatments and breast cancer risk in women with a family history or BRCA mutations: a systematic review and meta-analysis
Source: Front Endocrinol (Lausanne). 2022 Sep 13;13:986477. doi: 10.3389/fendo.2022.986477 (PMC9513064; doi:10.3389/fendo.2022.986477)
Supplement: Supplementary file 4 [file Table_4.xlsx]

## Sheet: Supplementary Table SIV
Supplementary Table SIV
Sensitivity analysis for odds ratio in the women with breast cancer family history who received fertility treatments.
	Random effect			I-squared (%)	I-squared P-value
Study omitted	OR	95% Conf. Interval	P-value
Braga(1996)	1.34627	0.93-1.94	0.11	71.94	0.03
Gauthier(2004)	1.43078	0.81-2.54	0.22	63.37	0.07
Pervaiz(2018)	1.14139	0.93-1.40	0.2	26	0.26
Vassard(2021)	1.59624	1.17-2.18	0	0	0.51
Combined	1.3503	0.97-1.89	0.08	60.21	0.06
OR, odds ratio.
