# Supplementary material for: Association between fertility treatments and breast cancer risk in women with a family history or BRCA mutations: a systematic review and meta-analysis
Source: Front Endocrinol (Lausanne). 2022 Sep 13;13:986477. doi: 10.3389/fendo.2022.986477 (PMC9513064; doi:10.3389/fendo.2022.986477)
Supplement: Supplementary file 5 [file Table_5.xlsx]

## Sheet: Supplementary Table SV
Supplementary Table SV
Sensitivity analysis for odds ratio in the genetically susceptible women who were treated by IVF.
	Fixed effect			I-squared (%)	I-squared P-value
Study omitted	OR	95% Conf. Interval	P-value
Perri(2021)	0.84	0.52-1.33	0.45	0	0.69
Derks-Smeets(2018)	0.72	0.42-1.22	0.22	0	0.41
Kotsopoulos(2008)	0.71	0.47-1.08	0.11	0	0.55
Combined	0.75	0.51-1.10	0.14	0	0.69
OR, odds ratio; IVF, in-vitro fertilization.
