# Supplementary material for: Association between fertility treatments and breast cancer risk in women with a family history or BRCA mutations: a systematic review and meta-analysis
Source: Front Endocrinol (Lausanne). 2022 Sep 13;13:986477. doi: 10.3389/fendo.2022.986477 (PMC9513064; doi:10.3389/fendo.2022.986477)
Supplement: Supplementary file 6 [file Table_6.xlsx]

## Sheet: Supplementary Table SVI
Supplementary Table SVI
Sensitivity analysis for odds ratio in the genetically susceptible women who were treated by CC.
	Fixed effect			I-squared (%)	I-squared P-value
Study omitted	OR	95% Conf. Interval	P-value
Perri(2021)	1.20864	0.84-1.74	0.31	1.34	0.31
Kotsopoulos(2008)	1.11182	0.77-1.60	0.57	58.45	0.12
Brinton(2014)	0.86525	0.57-1.30	0.49	0	0.62
Combined	1.0661	0.78-1.45	0.69	22.58	0.27
OR, odds ratio; CC, clomiphene citrate.
