# Supplementary material for: Association between fertility treatments and breast cancer risk in women with a family history or BRCA mutations: a systematic review and meta-analysis
Source: Front Endocrinol (Lausanne). 2022 Sep 13;13:986477. doi: 10.3389/fendo.2022.986477 (PMC9513064; doi:10.3389/fendo.2022.986477)
Supplement: Supplementary file 7 [file Table_7.xlsx]

## Sheet: Supplementary Table SVII
Supplementary Table SVII
Sensitivity analysis for odds ratio in the genetically susceptible women who were treated by gonadotropins.
	Fixed effect			I-squared (%)	I-squared P-value
Study omitted	OR	95% Conf. Interval	P-value
Perri(2021)	1.58915	0.91-2.78	0.1	0	0.33
Kotsopoulos(2008)	1.05435	0.58-1.91	0.86	14.42	0.28
Brinton(2014)	1.35412	0.66-2.79	0.41	67.7	0.08
Combined	1.32053	0.80-2.18	0.28	35.6	0.21
OR, odds ratio.
